# Supplementary material for: Diagnostic Clinical Predictors of Early Recovery from Stone-Induced Systemic Inflammatory Response Syndrome After Urgent Decompression
Source: Diagnostics (Basel). 2025 Sep 8;15(17):2282. doi: 10.3390/diagnostics15172282 (PMC12428519; doi:10.3390/diagnostics15172282)
Supplement: Supplementary file 1 [file diagnostics-15-02282-s001.zip]

Archive with 1 entries (1 files):
- diagnostics-3813682-supplementary.pdf
